# Supplementary material for: Combined Obstetric and Thrombotic Complications Are Associated with Features Suggestive of an Immune-Enriched Phenotype Among Women with Thrombotic Antiphospholipid Syndrome (APS)
Source: Diagnostics (Basel). 2026 Jun 10;16(12):1794. doi: 10.3390/diagnostics16121794 (PMC13298550; doi:10.3390/diagnostics16121794)
Supplement: Supplementary file 1 [file diagnostics-16-01794-s001.zip]

Archive with 1 entries (1 files):
- diagnostics-4292702-supplementary.pdf
